# Supplementary material for: Path integration maintains spatial periodicity of grid cell firing in a 1D circular track
Source: Nat Commun. 2019 Feb 19;10:840. doi: 10.1038/s41467-019-08795-w (PMC6381105; doi:10.1038/s41467-019-08795-w)
Supplement: Supplementary file 4 — Source Data [file 41467_2019_8795_MOESM4_ESM.xlsx]

## Sheet: Figure 2a-b
Figure or paragraph	Reported
panel a	plot
panel b	plot

## Sheet: Figure 2c
Figure or paragraph	n value	defined	condition	What shows value?	reported	Test	pvalue	F/t/z/r/etc value
panel d	64	grid cells	arena	Mean peak firing rate	1.99 ± 1.29	One-tailed paired t-test	0.3781	t = 0.9067
panel d	64	grid cells	track	Mean peak firing rate	1.79 ± 1.5
peak variability arena	peak variability circular track
5.04	2.19
1.23	4.01
0.56	1.17
1.07	0.39
0.87	0.1
2.44	0.48
1.33	0.86
1.78	1.37
2.04	2.36
1.75	0.56
1.81	1.78
1.73	0.82
0.5	0.89
1.04	1.32
0.56	0.66
0.57	0.75
1.75	1.09
0.8	1.41
0.73	2.25
0.98	2.57
1.22	0.7
2.43	0.94
1.07	2.49
0.65	2.06
0.51	1.01
1.26	1.49
2.63	6.12
1.27	0.86
1.43	0.69
2.35	1.06
2.96	1.25
4.15	1.66
2.61	7.65
3.23	0.61
4.22	2.7
3.92	2.26
1.86	1.56
4.7	1.45
3.07	1.3
1.44	1.58
1.02	0.53
0.44	0.04
2.96	3.02
2.54	2.18
2.54	4.28
0.43	0.22
0.85	1.38
0.62	0.43
1.05	0.88
4.73	2.68
5.06	0.56
0.7	2.4
4.75	1.39
1.85	1.36
1.76	0.81
2.27	1.46
1.9	4.45
1.84	3.92
0.91	1.54
3.02	0.97
3.17	2.85
3.05	1.04
0.96	3.8
3.38	6.15

## Sheet: Figure 2e
Figure or paragraph	n value	defined	condition	What shows value?	reported	Test	pvalue	F/t/z/r/etc value
panel e	64	grid cells	allocentric	Mean pearson correlation coefficient	0.1324 ±0.1846	One-tailed paired t-test	0.0299	t = -2.2213
panel e	64	grid cells	integrated distance model	Mean pearson correlation coefficient	0.4284 ±0.1566
allocentric	integrated distance model
0.007	0.41
0.017	0.448
0.155	0.516
0.136	0.327
0.138	0.395
0.082	0.437
0.111	0.542
-0.001	0.393
0.1	0.544
0.078	0.344
0.179	0.576
0.117	0.308
0.115	0.467
0.049	0.377
0.281	0.603
0.37	0.425
0.161	0.32
0.031	0.502
0.2	0.599
-0.043	0.102
0.17	0.366
0.25	0.679
0.369	0.568
0.721	0.736
0.353	0.276
0.065	0.542
-0.168	0.334
-0.258	0.596
-0.274	0.597
0.014	0.432
-0.102	0.196
-0.272	-0.01
0.496	0.521
-0.04	0.472
0.022	0.179
0.131	0.47
-0.1	0.468
0.134	0.244
0.252	0.688
0.44	0.41
0.164	0.396
-0.027	0.269
0.2	0.262
0.197	0.511
0.104	0.469
0.498	0.598
0.003	0.477
0.29	0.365
0.36	0.704
0.14	0.544
0.083	0.366
0.353	0.392
0.104	0.444
0.478	0.786
0.038	0.137
0.199	0.417
0.223	0.18
0.203	0.436
-0.008	0.394
0.006	0.377
0.119	0.519
0.026	0.179
0.08	0.494
0.159	0.304

## Sheet: Figure 2f
Figure or paragraph	n value	defined	condition	What shows value?	reported	Test	pvalue	F/t/z/r/etc value
panel f	20	grid cells		Pearson correlation coefficient	R = 0.60	Pearson corelation	0.0049	R = 0.6025
shift co-recorded cells arena	shift co-recorded cells circular track
25.398	47
19.814	19
18.077	51
24.044	89
63.368	89
11.205	83
18.675	46
36.336	25
30.914	85
7.769	37
54.017	126
29.321	34
6.995	23
49.939	64
42.526	53
41.979	75
5.474	27
60.7	78
18.903	23
38.508	71

## Sheet: Figure 3a-b-f-g
Figure or paragraph	Reported
panel a	plot
panel b	plot
panel f	plot
panel g	plot

## Sheet: Figure 3c-d-e
Figure or paragraph	n value	defined	condition	reported	Test	cells above the threshold
panel c	64	grid cells	paht integrated distance	distribution + threshold	jitter control procedure to set threshold	48
panel d	64	grid cells	travelled distance	distribution + threshold	jitter control procedure to set threshold	1
panel e	64	grid cells	time	distribution + threshold	jitter control procedure to set threshold	0
paht integrated distance	travelled distance	time
0.23	0.03	0.08
0.28	0.11	0.03
0.28	0.12	0.08
0.27	0.03	0.06
0.3	0.11	0.08
0.05	0.02	0.02
0.3	0.01	0.06
0.25	0.04	0.05
0.35	0.1	0
0.2	0.09	0.06
0.45	0.02	0
0.33	0.01	0.06
0.25	0.12	0
0.17	0.06	0.07
0.15	0	0.08
0.16	0.11	0
0.25	0.07	0.02
0.55	0.03	0.06
0.19	0.05	0.08
0.2	0.12	0.08
0.24	0.07	0.06
0.4	0.09	0.07
0.47	0.07	0.08
0.36	0	0.05
0.34	0.11	0.06
0.27	0.03	0.01
0.28	0.03	0.01
0.33	0.01	0.07
0.31	0.07	0.02
0.2	0.1	0
0.23	0.11	0.01
0.25	0.05	0
0.25	0	0.04
0.26	0	0.01
0.6	0.08	0.06
0.17	0.1	0.07
0.17	0.01	0.05
0.12	0.12	0.05
0.11	0.11	0.04
0.24	0.03	0.04
0.2	0.1	0.01
0.2	0.06	0.01
0.65	0.05	0
0.12	0	0.01
0.7	0.12	0.03
0.14	0.12	0.03
0.25	0.08	0.02
0.2	0.05	0.05
0.31	0.07	0.07
0.13	0.01	0.04
0.3	0.02	0.06
0.13	0.06	0.05
0.22	0.11	0
0.09	0.12	0.07
0.14	0.02	0.02
0.24	0.08	0.02
0.16	0.04	0
0.65	0.22	0.07
0.22	0.09	0.04
0.25	0	0
0.6	0.12	0.07
0.15	0.08	0.04
0.22	0.04	0
0.23	0.04	0.04

## Sheet: Figure 3h
Figure or paragraph	Reported
panel h	plot

## Sheet: Figure 3i
Figure or paragraph	n value	defined	condition	What shows value?	reported	Test	pvalue	F/t/z/r/etc value
panel i	16	grid cells	not modulate by paht integrated distance	Mean Pearson correlation coefficient	0.2449 ±0.1799	One-tailed paired t-test	0.0027	t = -3.13
	48	grid cells	modulate by paht integrated distance	Mean Pearson correlation coefficient	0.0906 ±0.2449
not modulate by paht integrated distance	modulate by paht integrated distance
0.37	0.721
0.498	0.353
0.17	0.223
0.155	0.203
0.25	0.199
0.134	0.197
0.014	0.179
0.031	0.496
0.29	0.164
0.281	0.159
0.252	0.478
0.161	0.14
0.44	0.138
0.159	0.136
0.36	0.131
0.353	0.119
	0.117
	0.115
	0.111
	0.104
	0.104
	0.1
	0.083
	0.082
	0.08
	0.078
	0.065
	0.049
	0.038
	0.2
	0.026
	0.022
	0.017
	0.2
	0.007
	0.006
	0.003
	-0.001
	-0.008
	-0.027
	-0.04
	-0.043
	-0.1
	-0.102
	-0.168
	-0.258
	-0.272
	-0.274

## Sheet: Figure 4a
Figure or paragraph	n value	defined	condition	What shows value?	reported	Test	pvalue	F/t/z/r/etc value
panel a	64	grid cells	path integrated distance	mean sum of square difference	3.9105 ±0.3711	Repeated measure ANOVA	0.00493	F = 5.544
panel a	64	grid cells	travelled distance	mean sum of square difference	5.7564 ±0.6262
panel a	64	grid cells	time	mean sum of square difference	7.4905 ±1.5853
path integrated distance model	travelled distance model	time model
2.199493	13.67388	13.822651
2.730126	2.990186	3.229667
1.73019	1.815091	1.722401
2.789556	3.992514	3.933392
2.189802	2.795227	2.362317
7.085344	8.297571	8.487926
2.89406	2.747179	3.23797
1.433359	1.335892	1.467344
2.782103	2.487627	2.593687
1.775872	1.743112	1.892321
3.364376	3.212254	3.25894
1.151362	1.162724	1.479487
2.040025	1.940754	1.983386
1.954546	2.330005	2.194322
1.064873	0.997425	1.549862
1.405362	1.682077	1.652414
3.446521	3.04268	3.212959
1.857446	2.035294	1.908691
2.881962	3.961966	3.510569
2.689224	2.398535	2.388392
1.468146	1.563658	1.603498
2.428098	2.418844	2.740387
6.751266	5.860495	7.944586
5.407853	16.143128	17.127202
5.137705	5.709467	6.296642
2.618931	2.753735	2.311888
7.556864	8.963903	6.529946
1.417755	11.793956	11.695909
7.074175	7.690757	6.497351
6.113333	7.526193	9.939607
8.321727	8.375862	8.028033
2.748183	3.264897	3.125575
1.683172	1.854557	2.032313
0.555349	0.604298	0.709321
9.977052	11.264422	10.54263
3.293368	4.702822	4.601435
3.186572	3.232152	3.03411
0.105606	0.110819	0.652332
0.5989	0.658894	0.677801
3.6579	3.726768	0.109175
2.330593	2.435838	0.677839
4.299927	4.822276	4.506939
7.852671	11.618811	9.75784
1.30894	1.293547	2.040327
6.398856	7.149508	14.673645
2.092352	2.72959	2.429342
3.672927	4.507002	8.121233
2.266376	2.135715	3.642421
7.524217	8.315111	9.345361
2.8189	11.154959	11.463876
7.603366	9.181998	8.2265
3.602316	16.348611	16.932256
1.695714	1.447398	1.626281
8.317555	15.642976	21.007292
5.494881	8.406452	86.07352
6.166238	7.930685	6.657272
8.675421	7.795691	10.152929
9.538477	11.700139	17.524209
1.461776	12.246066	13.264236
2.469285	14.1083	13.833438
6.389083	11.546286	16.99633
1.723849	2.402597	2.433617
9.035299	10.100238	17.119773
7.965812	10.528481	8.799082

## Sheet: Figure 4b
Figure or paragraph	Reported
panel h	plot

[truncated: 21 more sheets: Figure 4c, Figure 4d, Figure 5a, Figure 5b, Figure 5c, Figure 5d, Figure 6a-c, Figure 6b, Figure 6d, Figure 6e, Figure6f, Supplementary fig 2, Supplementary fig 5a, Supplementary fig 5b, Supplementary fig 5c-d, Supplementary fig 5e-f-g, Supplementary fig 6a-b, Supplementary fig 6c, Supplementary fig 6e, Supplementary fig 6f …]
